# Supplementary material for: Synthetic prodrug design enables biocatalytic activation in mice to elicit tumor growth suppression
Source: Nat Commun. 2022 Jan 10;13:39. doi: 10.1038/s41467-021-27804-5 (PMC8748823; doi:10.1038/s41467-021-27804-5)
Supplement: Supplementary file 4 — Source Data [file 41467_2021_27804_MOESM4_ESM.xlsx]

## Sheet: Figure 2
		Peak Area (220 or 254 nm)
	Substrate	TON (RCM)			TON (Arom)
	2	44229690	45847615	47405933	5412634	5988434	6184754
	3	3008487	3019026	3237043	2900936	2894885	3115367
	4	10881977	10417648	10899753	811383	849026	747967
	5	13929734	14329299	14547206	411956	498640	344627
	6	19422001	19323174	17838795	1859792	1317437	1101588
	7	17888530	19593678	19248602	944042	1058796	990409
	8	1053818	1047119	965756	n/a	n/a	n/a
	9	2237041	3727488	2289053	n/a	n/a	n/a
	10	13673126	15247000	15267313	166273	181202	182710
	11	18016165	17208588	19331404	409173	482185	461150
	12	24965656	26036397	27091858	24433297	25484800	27429303

## Sheet: Figure 3
Fig 3b					Fig 3c (Substrate 2)					Fig 3c (Substrate 12)					Fig 3c (Substrate 14)					Fig 3c (Substrate 15)					Fig 3d
Entry	Peak Area (220 nm)				Concentration	Peak Area (220 nm)				Concentration	Peak Area (220 nm)				Concentration	Peak Area (220 nm)				Concentration	Peak Area (220 nm)				Substrate	Peak Area (220 nm)
1	19818456	18885463	19891409		0.125	0	0	0		0.125	1504197	1511073	1549134		0.125	962557	955173	950032		0.125	1030500	1064015	817424		2	1348232	1562093	1899064
2	19274460	19155428	19338208		0.25	0	0	0		0.25	2722566	3071381	2800673		0.25	1433320	1447926	1054756		0.25	2345082	2475914	1601206		12	4909434	5698871	6036782
3	10508772	10462041	10762215		0.5	10721	9830	0		0.5	3706361	4040128	3752628		0.5	1525218	1440232	1548834		0.5	2844993	3901187	2362290		14	5517361	7857450	7485565
4	4909434	5698871	6036782		1	68478	66465	86442		1	3933683	4214247	3967959		1	1667495	1651868	1684454		1	4277110	4554899	4107389		15	5660763	7649599	7106833
5	7074333	7511886	7544591		2	803309	699961	851031		2	4654468	4275736	4702015		2	1621878	1080146	1658610		2	4070698	4161601	4745564
6	1561189	1755506	1502511
7	362456	366692	415122

## Sheet: Figure 4
Fig 4b (Substrate 19)					Fig 4b (Substrate 16)					Fig 4b (Substrate 17)					Fig 4b (Substrate 18)					Fig 4c					Fig 4d (Substrate 16)					Fig 4d (Substrate 17)					Fig 4d (Substrate 18)
Concentration	Peak Area (220 nm)				Concentration	Peak Area (220 nm)				Concentration	Peak Area (220 nm)				Concentration	Peak Area (220 nm)				Substrate	Peak Area (220 nm)				Concentration	Peak Area (220 nm)				Concentration	Peak Area (220 nm)				Concentration	Peak Area (220 nm)
5	0	0	0		5	136228	129846	137972		5	89585	83605	84119		5	52787	48004	53151		17	1337801	1183881	1197193		0.0625	107100	125369	121723		0.0625	385385	358319	378248		0.0625	98281	94997	110849
10	0	0	0		10	266749	266192	269029		10	285857	257226	292483		10	216360	224503	219332		16	2863415	3071885	3114561		0.125	165086	172797	184590		0.125	704753	661232	685485		0.125	159657	138315	168754
50	145002	146773	156409		50	1510666	1521949	1523451		50	1859372	1804610	1780760		50	1377275	1498046	1360958		18	4085614	4504127	4415405		0.25	241181	234947	254676		0.25	871991	971676	1002564		0.25	200268	155957	211339
100	2443796	2497643	2309170		100	3766855	3559983	3801956		100	4433211	4235480	4442813		100	3211236	3118328	3190145							0.5	240884	251001	259836		0.5	1262358	1423168	1290109		0.5	141393	132508	144812
250	1647924	1630176	1669449		250	2384209	2425009	2411265		250	3368107	3365099	3373367		250	4725286	5204466	4812113							1	290581	265751	292385		1	1070072	1367136	1102434		1	134440	141107	143207
																									2	285375	236345	281520		2	1470338	1713723	1501038		2	144226	171467	146422

## Sheet: Figure 5
Fig. 5a, b
Hela cell					A549					PC3					MCF7
Concentration	Prodrug				Concentration	Prodrug				Concentration	Prodrug				Concentration	Prodrug
	MTS Absorbance 490 nm					MTS Absorbance 490 nm					MTS Absorbance 490 nm					MTS Absorbance 490 nm
64	0.663043	0.657786	0.662319		64	0.799981	0.731248	0.749571		64	0.654629	0.645924	0.642243		64	0.590071	0.588548	0.602919
32	0.760629	0.655533	0.672052		32	0.774752	0.822281	0.761367		32	0.689405	0.697148	0.686333		32	0.64771	0.623462	0.605281
16	0.799319	0.846481	0.784038		16	0.921614	0.950033	0.955338		16	0.885629	0.892843	0.878719		16	0.743562	0.674848	0.701752
8	1.02359	1.0282	1.01484		8	1.27075	1.07859	1.16614		8	1.31814	1.1275	1.54339		8	0.833443	0.689352	0.675524
4	1.40372	1.4831	1.44482		4	1.60257	1.5628	1.40001		4	1.54002	1.65766	1.64217		4	0.855862	0.792438	0.760605
2	1.64887	1.68288	1.76722		2	1.88537	1.59058	1.7677		2	1.64481	1.62297	1.65853		2	0.886071	0.809976	0.945371
1	1.75988	1.79304	1.82414		1	1.75151	1.58936	1.64516		1	1.66833	1.68794	1.68625		1	0.852529	0.888633	0.802043
0.5	1.49818	1.52065	1.64853		0.5	1.3935	1.45606	1.57758		0.5	1.62065	1.61976	1.6053		0.5	1.03784	0.912705	0.900219
0.25	1.65624	1.48437	1.47734		0.25	1.52891	1.65198	1.7057		0.25	1.70039	1.68826	1.63055		0.25	0.941995	0.83711	0.820886
0.125	1.92827	1.68761	1.68236		0.125	1.7323	1.71796	1.68238		0.125	1.6846	1.64978	1.5644		0.125	0.965657	0.837995	0.862143
0.0625	1.73465	1.7882	1.80313		0.0625	1.7733	1.77582	1.68342		0.0625	1.65061	1.62838	1.56793		0.0625	0.783505	0.7926	0.953481
0.03125	1.76756	1.83626	1.58177		0.03125	1.65642	1.68184	1.6552		0.03125	1.58101	1.66004	1.54929		0.03125	0.80419	0.884614	0.91399
0.015625	1.81254	1.58476	1.53043		0.015625	1.74343	1.68255	1.416		0.015625	1.64398	1.59995	1.5801		0.015625	1.03223	0.926605	0.852095
0.0078125	1.72512	1.70933	1.6169		0.0078125	1.79506	1.61434	1.5806		0.0078125	1.60195	1.60957	1.62074		0.0078125	0.96851	0.982638	0.895357
Blank	0.667729	0.65889	0.636419		Blank	0.725381	0.716371	0.695105		Blank	0.650743	0.651605	0.641124		Blank	0.603052	0.589629	0.572243
DMSO	1.84348	1.45252	1.45789		DMSO	1.74476	1.58356	1.5137		DMSO	1.59252	1.45746	1.67441		DMSO	0.955033	0.94581	0.82191
Day 0	0.772052	0.89649	0.927162		Day 0	0.818995	0.838652	0.865605		Day 0	0.723571	0.69951	0.711624		Day 0	0.602395	0.680329	0.628186
Hela cell										A549 cell										PC3 cell
Concentration	Prodrug + Alb-Ru 0.5 uM				Concentration	Prodrug + Alb-Ru 0.25 uM				Concentration	Prodrug + Alb-Ru 0.5 uM				Concentration	Prodrug + Alb-Ru 0.25 uM				Concentration	Prodrug + Alb-Ru 0.5 uM				Concentration	Prodrug + Alb-Ru 0.25 uM
	MTS Absorbance 490 nm					MTS Absorbance 490 nm					MTS Absorbance 490 nm					MTS Absorbance 490 nm					MTS Absorbance 490 nm					MTS Absorbance 490 nm
64	0.273133	0.2654	0.253542		64	0.265383	0.268917	0.260717		64	0.273933	0.27975	0.264983		64	0.280758	0.28905	0.281425		64	0.234825	0.231817	0.2369		64	0.238908	0.23855	0.2385
32	0.351358	0.365367	0.341142		32	0.342808	0.322308	0.321908		32	0.312975	0.315525	0.314533		32	0.329217	0.360217	0.333925		32	0.276375	0.280917	0.265533		32	0.290775	0.297767	0.317908
16	0.356675	0.421217	0.391083		16	0.380267	0.381383	0.363625		16	0.342375	0.316942	0.2902		16	0.365783	0.398708	0.3443		16	0.398108	0.419708	0.413517		16	0.439225	0.462775	0.476758
8	0.393133	0.391158	0.402208		8	0.440075	0.416217	0.413983		8	0.385942	0.425283	0.338017		8	0.451475	0.438017	0.396483		8	0.529992	0.537333	0.513242		8	0.613467	0.676642	0.71225
4	0.641533	0.705208	0.598667		4	0.957233	0.993375	0.913242		4	0.573292	0.588433	0.588617		4	0.686008	0.746258	0.61025		4	1.09862	0.843325	0.816917		4	1.89522	1.9362	1.95412
2	2.02244	2.10722	1.99769		2	2.05735	2.05417	2.07382		2	0.937367	0.7472	0.791642		2	0.8156	0.8243	0.8329		2	1.96211	1.88843	1.89595		2	1.72934	1.9381	1.80888
1	1.87168	1.72082	1.58068		1	2.04672	2.05638	2.1107		1	0.852383	0.999733	0.903492		1	0.9295	0.885792	0.8072		1	1.8512	1.64883	1.66621		1	1.93031	1.96368	1.95638
0.5	2.16834	2.10838	2.1294		0.5	2.09831	2.12662	2.14428		0.5	0.978442	1.08063	0.7864		0.5	0.910008	0.984083	0.884242		0.5	1.96287	1.89977	1.89705		0.5	1.96117	2.00802	1.97067
0.25	2.05451	2.11172	2.14193		0.25	2.13564	2.10096	2.08088		0.25	1.03116	0.986792	0.923633		0.25	0.877108	0.800208	0.839283		0.25	1.94048	1.99823	2.01343		0.25	1.91012	1.95347	1.95781
0.125	2.14413	2.06551	2.24957		0.125	2.21574	2.09778	2.10052		0.125	0.722192	0.7757	0.69715		0.125	0.789858	0.958892	0.820492		0.125	1.8044	1.805	1.83824		0.125	1.81298	1.87718	1.86383
Blank	0.234514				Blank	0.234514				Blank	0.234514				Blank	0.234514				Blank	0.234514				Blank	0.234514
Alb-Ru	2.11707	2.14211	2.09877		Alb-Ru	2.11218	1.99352	1.93217		Alb-Ru	0.813508	0.534942	0.714783		Alb-Ru	0.724975	0.726442	0.859925		Alb-Ru	1.69588	1.77482	1.83463		Alb-Ru	1.83794	1.77112	1.86904
Day 0	0.4355	0.464058	0.450592							Day 0	0.342875	0.3569	0.338075							Day 0	0.421742	0.44745	0.432942
Hela cell					A549 cell					PC3 cell					MCF7 cell
	Drug					Drug					Drug					Drug
Concentration	MTS Absorbance 490 nm				Concentration	MTS Absorbance 490 nm				Concentration	MTS Absorbance 490 nm				Concentration	MTS Absorbance 490 nm
8	0.2408	0.2485	0.2339		4	0.4403	0.3886	0.4265		4	0.3537	0.3005	0.2839		4	0.2417	0.3066	0.2952
4	0.2484	0.2481	0.2572		2	0.4448	0.3908	0.3865		2	0.3319	0.3202	0.3038		2	0.3584	0.2953	0.31
2	0.2446	0.2714	0.2428		1	0.4	0.3729	0.3907		1	0.3543	0.3013	0.309		1	0.3295	0.3406	0.3343
1	0.2487	0.242	0.2486		0.5	0.5381	0.4498	0.4947		0.5	0.3254	0.3071	0.2581		0.5	0.4131	0.3487	0.3305
0.5	0.2602	0.2654	0.2819		0.25	0.4121	0.4082	0.4184		0.25	0.3322	0.3094	0.286		0.25	0.3619	0.286	0.3352
0.25	0.2613	0.2359	0.2288		0.125	0.6377	0.5671	0.6011		0.125	0.3144	0.2654	0.2575		0.125	0.4465	0.3386	0.3998
0.125	0.2622	0.2718	0.2522		0.0625	0.795	1.0089	0.6328		0.0625	0.3328	0.3199	0.2713		0.0625	0.4466	0.4356	0.3303
0.0625	0.2643	0.2766	0.2396		0.03125	1.036	0.9425	0.7128		0.03125	0.4679	0.3086	0.2766		0.03125	0.4127	0.3704	0.4002
0.03125	0.2738	0.2618	0.2682		0.015625	1.0216	0.9201	0.9237		0.015625	0.6654	0.577	0.4065		0.015625	0.4883	0.4468	0.3982
0.015625	0.2667	0.2821	0.2394		0.0078125	1.121	1.2789	1.0412		0.0078125	0.751	0.6447	0.6827		0.0078125	0.5537	0.5651	0.5463
0.0078125	0.3212	0.3403	0.3047		0.00390625	1.1032	1.2195	1.1352		0.00390625	0.646	0.6731	0.6031		0.00390625	0.438	0.5428	0.5482
0.00390625	0.53	0.4882	0.4921		0.00195312	1.2116	1.2468	1.1445		0.00195312	0.7673	0.68	0.694		0.00195312	0.5354	0.4736	0.4882
0.00195312	1.08	1.015	0.5629		0.000976562	1.2828	1.239	1.2699		0.000976562	0.6566	0.7452	0.6111		0.000976562	0.5462	0.5452	0.5407
0.000976562	1.4258	0.9031	0.8938		0.000488281	1.5006	1.2113	1.2177		0.000488281	0.7252	0.7041	0.6565		0.000488281	0.6389	0.5813	0.6335
0.000488281	1.326	1.1522	1.0271		0.000244141	1.3767	1.135	1.0791		0.000244141	0.7424	0.7046	0.6442		0.000244141	0.624	0.6437	0.5695
0.000244141	1.5078	1.3888	1.0012		0.00012207	1.3568	1.3406	1.0588		0.00012207	0.6743	0.5874	0.6345		0.00012207	0.6764	0.6405	0.5948
0.00012207	1.4694	1.388	1.2348		6.10352e-05	1.3125	1.2492	1.1179		6.10352e-05	0.7076	0.7685	0.6234		6.10352e-05	0.5475	0.6342	0.5768
6.10352e-05	1.6391	1.4285	1.3067		3.05176e-05	1.4169	1.2628	1.2421		3.05176e-05	0.6452	0.7246	0.7089		3.05176e-05	0.6966	0.6839	0.5516
3.05176e-05	1.6447	1.5275	1.3371		DMSO	1.2279	1.1233	1.0136		DMSO	0.7478	0.5806	0.6319		DMSO	0.584	0.5123	0.4776
DMSO	1.7184	1.525	1.3807		Blank	0.2598	0.2469	0.2339		Blank	0.2189	0.2086	0.2159		Blank	0.1484	0.1403	0.1495
Blank	0.2044	0.2096	0.2046		Day 0	0.3967	0.4428	0.4225		Day 0	0.3147	0.3261	0.3194		Day 0	0.2527	0.2205	0.2307
Day 0	0.3584	0.3689	0.3611
Fig. 5c
Concentration	GArM-Ru + 17				Concentration	GArM-Ru
	MTS Absorbance 490 nm					MTS Absorbance 490 nm
8	0.2487	0.2612	0.236		8	1.929	1.9977	1.7764
4	0.2646	0.2771	0.2652		4	1.8286	1.9555	1.9464
2	0.2791	0.316	0.3485		2	1.9516	1.8334	1.8494
1	0.4725	0.5768	0.5822		1	1.993	1.8927	1.927
0.5	0.6159	0.8488	0.8363		0.5	1.895	2.0082	1.9156
0.25	0.7186	0.7835	0.8303		0.25	1.9402	2.0421	1.9901
0.125	1.0336	1.0412	0.848		0.125	1.9205	2.014	1.9046
0.0625	0.9128	1.9727	1.7484		0.0625	1.9144	1.8473	1.8726
0.03125	1.3031	1.6741	1.7112		0.03125	1.7765	1.7912	1.7676
Blank	0.2078				Blank	0.2109
DMSO	1.6875	1.4671	1.5383		DMSO	1.8	1.788	1.8412
Prodrug 17	1.08	1.2447	1.0933

## Sheet: Figure 6
Figure 6b					Fig. 6e
Entry	Peak Area (220 nm)				Entry	Tumor weight, mg
1	2036890	1925496	2180087		Vehicle	41.4	49.1	81.4	102.9	141.1
2	3172287	3182920	3213935		Prodrug 17	54	71.5	39	32.3	136.5
3	11635067	13973063	11719853		GArM-Ru	29.1	157	94.6	58.8	50.8
4	10300373	12704753	9062066		GArM-Ru+17	5.3	15.8	7.5	33	11.2
Fig. 6c	Tumour volume (mm^3)
Day	Vehicle					Prodrug 17					GArM-Ru					GArM-Ru+Prodrug
0	78.1189	139.593	103.908	108.914	220.557	140.812	83.7982	101.069	167.45	87.2974	103.615	155.998	180.182	125.627	75.1002	96.8188	142.895	118.529	173.605	131.757
1	77.8316	115.177	98.2692	148.183	191.715	138.135	98.7733	98.9689	144.589	105.075	89.8256	177.461	160.476	104.509	64.9042	105.007	127.92	85.3983	124.031	99.9982
2	79.1675	196.439	118.348	145.368	133.146	129.219	112.337	95.2981	185.444	116.068	163.701	142.56	128.291	93.9506	116.354	94.838	67.6604	94.8337	114.834	87.5252
3	85.3682	117.74	108.579	122.366	238.779	129.445	148.623	94.229	237.293	103.497	160.156	158.423	152.186	79.7782	85.3849	92.1091	70.8246	80.9848	116.637	77.8559
4	103.154	129.197	117.359	148.187	277.001	138.283	167.952	99.2982	258.269	132.12	167.889	166.171	198.248	137.93	100.085	154.974	77.6016	58.6747	122.362	89.6257
5	131.956	165.48	145.32	157.534	262.804	189.777	184.871	86.7799	263.935	140.94	173.521	167.53	189.624	137.417	99.735	142.788	87.2429	55.5508	120.644	92.48
6	132.38	184.824	207.121	168.074	267.192	192.375	196.956	101.699	276.691	151.195	182.287	184.934	184.662	153.513	119.356	145.055	76.1011	74.0355	120.085	87.5982
7	154.904	207.572	248.358	173.805	295.777	214.142	214.799	202.706	287.111	177.217	212.952	216.109	188.556	187.683	193.189	152.933	105.98	75.2173	132.335	95.6343
8	166.16	219.303	269.599	226.711	308.579	231.76	209.789	211.524	302.189	190.19	217.578	268.272	196.008	202.581	205.245	157.773	109.83	78.8773	138.227	97.1483
9	197.086	213.395	318.108	248.131	319.401	224.577	217.362	235.763	288.385	217.844	245.722	271.785	203.444	194.656	225.572	134.473	136.526	85.0238	163.051	102.928
10	199.682	224.511	311.313	245.307	377.359	214.81	208.928	230.374	296.234	216.87	201.724	391.91	264.529	243.364	245.887	132.2	139.087	87.1884	169.068	107.984
11	195.084	210.436	307.712	312.215	357.835	214.613	212.268	227.721	275.195	310.958	212.877	343.803	269.842	238.1	266.752	134.959	141.386	87.2316	175.843	115.222
12	189.2	182.596	314.208	322.419	437.316	213.745	234.75	229.918	295.815	321.399	216.945	374.479	309.685	247.411	269.401	133.365	139.725	126.001	184.397	116.411
13	154.18	174.594	305.487	360.814	430.892	217.88	236.474	216.348	349.269	298.764	245.617	423.036	324.194	255.457	301.507	145.133	146.649	113.871	203.591	93.0471
14	199.228	221.79	369.554	367.171	442.473	249.475	232.956	233.012	337.53	322.748	241.857	486.445	320.439	250.108	324.605	144.578	136.883	96.3309	203.797	94.242
15	221.18	230.879	363.564	382.838	433.256	257.692	223.817	240.67	347.701	297.763	250.538	507.508	334.755	272.971	334.527	144.952	159.699	101.128	219.214	102.062
16	426.104	239.051	382.522	407.209	434.359	238.978	231.632	280.777	378.1	315.447	295.615	524.153	362.89	313.63	370.562	162.204	157.984	95.002	210.21	118.264
17	428.411	231.245	401.252	434.556	442.996	250.801	255.947	291.723	331.362	305.228	270.898	492.703	367.098	308.099	354.268	142.902	168.423	132.901	210.589	127.231
18	437.027	246.332	394.639	435.375	461.182	253.737	270.607	302.306	360.199	285.393	287.375	507.091	387.92	306.581	375.948	170.104	148.319	130.704	217.622	148.992
19	454.834	255.212	390.879	441.952	486.511	263.553	276.807	309.868	399.822	299.825	287.673	505.08	392.657	313.637	379.413	158.671	211.228	148.242	267.75	120.017
20	466.706	479.719	419.741	463.564	490.707	337.02	337.755	351.239	456.938	298.443	391.912	526.966	351.043	338.34	396.731	151.467	201.682	127.483	270.607	152.356

## Sheet: Supplementary Fig. 4
Concentration 1, uM	Fluorescence, 425/460 nm
0	191738	192257	173325
5	4.62163e+06	5.40134e+06	5.0882e+06
10	7318840	7.99372e+06	8.36435e+06
15	8.70131e+06	9.78001e+06	9.31878e+06
20	9.08063e+06	9.47629e+06	9.9564e+06
30	9.70724e+06	1.00989e+07	9.84346e+06
40	1.03054e+07	9.99772e+06	1.02813e+07
50	1.01276e+07	1.02875e+07	1.00435e+07
70	9.93926e+06	1.01852e+07	9.54545e+06

## Sheet: Supplementary Fig. 33
	Peak Area (220 or 254 nm)
Substrate	TON (RCM)			TON (Arom)
2	24148176	24116376	24059532	3647001	3802745	3633090
3	2984843	2641712	2788253	3103819	2756054	2876489
4	10002807	10137594	10182934	1134627	1147590	1147294
5	9403563	9301579	9218203	719996	798824	947293
6	17810101	14812214	15634095	696066	593575	597667
7	9590936	9818803	9272582	1601737	1552288	1639515
8	567352	562224	628835	n/a	n/a	n/a
9	1911879	2135602	2221124	n/a	n/a	n/a

## Sheet: Supplementary Fig. 37
Hela cell					Hela cell
Concentration	Prodrug 16				Concentration	Prodrug 19
	MTS Absorbance 490 nm					MTS Absorbance 490 nm
64	0.366	0.478	0.483		16	0.25	0.2413	0.2414
32	0.608	0.715	0.649		8	0.2527	0.2482	0.2571
16	1.02	0.885	0.979		4	0.2902	0.2863	0.272
8	1.52	1.29	1.41		2	0.293	0.3404	0.0344
4	1.35	1.29	1.21		1	0.8776	0.911	1.0061
2	1.75	1.22	1.24		0.5	1.3621	1.6296	1.5804
1	1.64	1.63	1.32		0.25	1.629	1.7018	1.6
0.5	1.13	1.63	1.43		0.125	1.6401	1.6445	1.522
0.25	1.3	1.3	1.19		0.0625	1.621	1.6702	1.6552
0.125	1.41	1.72	1.48		0.03125	1.6587	1.7613	1.631
0.0625	1.45	1.56	1.63		0.015625	1.8022	1.5789	1.711
0.03125	1.4	1.52	1.41		0.0078125	1.6345	1.4746	1.5558
0.015625	1.48	1.74	1.71		Blank	0.2062
0.0078125	1.21	1.29	1.49		DMSO	1.7032	1.4745	1.4776
Blank	0.1776
DMSO	1.4624	1.5782	1.5231		Day 0	0.329	0.3059	0.3062
Day 0	0.2836	0.2678	0.2797

## Sheet: Supplementary Fig. 39
	MTS Absorbance 490 nm								MTS Absorbance 490 nm								MTS Absorbance 490 nm
HeLa								A549								PC3
Concentration	Alb-Ru + 17			Alb-Ru				Concentration	Alb-Ru + 17			Alb-Ru				Concentration	Alb-Ru + 17			Alb-Ru
8	0.335367	0.348133	0.34965	1.85154	1.93265	1.91816		8	1.03418	1.0001	1.02079	2.00884	1.91512	1.90689		8	0.364167	0.392383	0.375992	1.05478	0.945342	1.1689
4	0.348958	0.366367	0.349233	1.94463	1.93895	2.02952		4	1.05402	1.12198	0.989558	1.95064	1.92177	1.92472		4	0.431258	0.415425	0.385875	1.17802	1.07523	0.83915
2	0.351383	0.354283	0.364483	2.00221	2.05165	2.12955		2	1.02961	1.19269	1.08138	1.97417	2.00829	2.06372		2	0.448842	0.39575	0.397525	1.05957	1.12553	1.20721
1	0.38345	0.392025	0.428167	1.93386	1.98503	2.11518		1	1.30632	1.27658	1.32248	2.01106	2.00847	2.06148		1	0.4555	0.499233	0.46655	0.913	0.9586	1.04512
0.5	0.488967	0.545792	0.579233	2.04653	2.09796	2.12332		0.5	1.61142	1.60488	1.56443	1.99365	2.01591	1.91207		0.5	0.573267	0.535825	0.514058	0.995308	0.901133	0.863533
0.25	0.751683	0.76985	0.809417	2.06873	2.07668	2.16968		0.25	1.60248	2.0078	1.7453	2.0096	2.1309	2.08031		0.25	0.963192	1.00761	1.10042	1.36097	1.11552	1.08179
0.125	0.954925	1.06642	1.18499	2.11747	2.02844	2.15743		0.125	2.04774	2.05437	2.0137	2.09009	2.0605	2.11415		0.125	1.27997	1.21518	1.44551	1.13778	1.00507	1.01357
0.0625	1.54147	1.89435	1.81488	2.06942	2.08932	2.17369		0.0625	1.75051	1.7451	1.84089	2.1826	2.19632	2.21249		0.0625	0.990233	1.37122	1.31938	1.26866	1.34554	1.10521
0.03125	1.67244	1.86648	1.79152	1.94319	2.01812	1.94731		0.03125	2.09603	2.19431	2.12523	2.06958	2.14811	2.07048		0.03125	1.10652	1.40478	1.24309	1.13813	1.47321	1.25477
Blank	0.341943							Blank	0.643444							Blank	0.365243
DMSO	1.99392	2.06381	2.12222					DMSO	2.10902	2.10253	2.20477					DMSO	1.10253	0.884617	1.12486
Prodrug 17	1.79502	1.83882	1.86747					Prodrug 17	2.07579	2.0227	1.68192					Prodrug 17	1.4119	1.39004	0.898042
Drug	0.3758	0.384508	0.385533					Drug	0.789642	0.825975	0.784292					Drug	0.365992	0.426683	0.386508

## Sheet: Supplementary Fig. 40
Mice body weight (g)
	Day	Prodrug+GlycoAlb-Ru					GlycoAlb-Ru					Prodrug					Vehicle
	-4	20.01	20.82	18.23	20.86	19.61	20.69	24.94	20.79	19.14	21.01	20.06	21.74	22.66	20.92	22.49	21.91	22.01	22.35	20.85	21.29
	-3	19.36	20.59	18.21	20.48	19.62	20.16	24.24	19.87	18.27	20.3	19.61	20.73	22.08	19.94	21.3	21.51	21.26	21.6	19.7	20.34
	-1	20.14	20.25	18.17	20.21	19.65	20.23	23.13	19.23	18.57	20.14	19.85	20.88	22.56	20.45	20.99	21.32	20.86	21.38	19.75	20.15
	0	20.22	20.28	18.02	20.3	19.84	19.53	22.79	18.73	18.45	19.81	19.78	20.47	22.27	20.67	20.88	21.61	19.96	20.29	19.31	19.61
	1	20.02	19.67	17.43	19.58	19.11	19.85	22.48	18.73	18.38	19.8	19.88	20.69	22.28	20.84	20.52	21.6	20.45	20.25	19.59	20.1
	2	20.32	20.11	17.56	19.32	19.64	19.47	22.93	18.47	18.39	20.01	19.68	20.76	22.88	20.29	20.25	21.59	20.07	20.81	19.36	19.81
	3	20.69	21.16	18.59	20.7	19.05	19.91	22.66	19	18.18	19.75	19.64	21.04	25.05	20.82	20.87	22.68	20.33	21.53	19.73	20.06
	4	21.11	20.94	18.3	20.13	19.49	20.68	24.2	19.58	18.78	20.61	20.88	21.77	23.26	20.68	21.37	23.17	20.86	21.88	20.26	20.53
	5	21.18	20.95	18.58	20.69	20.2	20.73	23.59	19.52	18.88	20.57	20.25	21.13	22.56	20.39	20.68	22.8	21.14	21.69	20.27	20.55
	6	20.93	21.38	19.36	20.88	20.18	21.2	24.44	19.94	19.38	20.92	21.26	22.16	23.5	21.39	21.72	23.31	21.7	22.69	21.1	21.22
	7	20.89	21.18	19.1	20.99	20.7	20.48	24.04	19.94	19.01	20.71	20.71	21.75	22.73	20.16	20.77	23.3	21.47	22.97	20.69	20.78
	8	21.26	21.93	18.96	20.85	20.93	21.65	24.38	20.47	19.33	21.35	21.08	21.86	23.68	21.19	21.61	23.39	21.59	22.99	21.15	21.36
	9	19.9	20.73	18.36	20.17	19.21	21.46	23.67	21.01	19.23	21.53	21.74	21.95	23.75	21.45	21.23	23.02	21.45	22.85	20.87	20.69
	10	19.88	21.39	18.46	20.68	20.53	21.21	23.01	20.16	18.74	21.07	20.81	21.63	23.99	21.14	21.73	22.63	21.21	22.43	20.7	20.97
	11	20.12	21.61	18.67	21.1	20.56	21.55	23.17	20.4	19.3	21.47	20.69	21.72	23.63	21.22	21.44	23.09	21.2	22.66	20.81	21.11
	12	19.14	20.75	18.08	20.46	19.75	21.96	23.47	20.87	19.6	21.56	21.22	22.1	23.3	21.79	21.47	23.08	21.26	22.99	20.54	20.96
	13	19.4	20.47	18.11	20.43	19.7	21.51	23.42	20.35	18.81	20.94	20.4	21.94	22.85	21.01	21.2	22.49	21.66	21.7	20.51	20.63
	14	20.02	22.09	18.71	21.98	21.35	21.27	23.69	20.15	18.74	21.02	20.89	21.25	22.4	20.96	20.88	23.29	21.53	21.57	20.31	20.56
	15	20.07	20.69	18.49	20.57	20.07	22.43	24.8	21.09	19.89	22.33	21.26	22.03	23.24	22.1	22.25	23.87	23.11	22.55	21.14	21.38
	16	20.73	20.66	18.75	20.96	20.63	21.71	24.45	20.07	19.26	21.38	20.87	21.35	22.72	21.96	21.98	22.79	20.96	21.62	20.53	20.63
	17	20.44	20.71	18.09	20.55	20.12	21.74	24.57	21.13	19.17	21.39	21.07	21.91	23.27	21.89	22.53	23.47	21.25	22.1	20.93	20.73
	18	21.18	21.3	18.79	21.09	20.59	21.82	24.14	20.91	19.17	21.29	20.77	21.46	22.71	21.03	21.49	22.93	21.08	22	20.46	20.5
	19	21.27	21.15	19.14	20.58	20.65	22.51	24.56	20.55	19.64	21.91	21.44	22.32	23.17	21.58	21.91	23.64	22.16	22.77	21.43	21.37
	20	21.83	23.79	21.16	20.11	21.4	22.55	24.32	21.23	20.13	22.2	21.29	21.98	23.03	21.53	21.94	23.4	22.13	22.5	20.92	21.29

[truncated: 1 more sheets: Supplementary Table 5]
